# Supplementary material for: Aurora-A condensation mediated by BuGZ aids its mitotic centrosome functions
Source: iScience. 2024 Apr 18;27(5):109785. doi: 10.1016/j.isci.2024.109785 (PMC11090908; doi:10.1016/j.isci.2024.109785)
Supplement: Table S1. Primers used for constructs, related to the STAR Methods, “Constructs” section [file mmc2.xlsx]

## Sheet: plasmids
Name	Vector	Forward primer (5'-3')	Reverse primer (5'-3')	Restriction sites
pET28a-His-Aurora-A	pET28a	GATAAGGGTACCGAGCTC GGATCC ATGGACCGATCTAAAGAA	CCACCACACTGGACTAGT GGATCC CTAAGACTGTTTGCTAGC	BamHI
pET28a-His-Aurora-A-ΔIDR	pET28a	GATAAGGGTACCGAGCTC GGATCC CAGTGGGCTTTGGAAGAC	CCACCACACTGGACTAGT GGATCC CTAAGACTGTTTGCTAGC	BamHI
pET28a-His-Aurora-A-11A	pET28a	GATAAGGGTACCGAGCTC GGATCC ATGGACGCTTCTGCTGAA	CCACCACACTGGACTAGT GGATCC CTAAGACTGTTTGCTAGC	BamHI
pET28a-His-Aurora-A-11D	pET28a	GATAAGGGTACCGAGCTC GGATCC ATGGACGACTCTGACGAA	CCACCACACTGGACTAGT GGATCC CTAAGACTGTTTGCTAGC	BamHI
pET28a-His-Aurora-A-IDR	pET28a	GATAAGGGTACCGAGCTC GGATCC ATGGACCGATCTAAAGAA	ACGGAGCTCGAATTC GGATCC CCTCTTTTTTGATTC	BamHI
pET28a-His-Aurora-A-R46D	pET28a	GTCTTGTGTCCTTCAAAT	GTCCTGAGCCTGGCCACT
pET28a-His-Aurora-A-FUSN-11A	pET28a	CAAATGGGTCGCGGATCCATGGCCTCAAACGATTAT	TTCAGCAGAAGCGTCCATTCCACGGTCCTGCTG	BamHI
pET28a-His-Aurora-A-FUSN-11A	pET28a	GGACAGCAGGACCGTGGAATGGACGCTTCTGCTGAA	TCGACGGAGCTCGAATTCCTAAGACTGTTTGCTAGC	BamHI
pET28a-His-Aurora-A-FUSNR46D	pET28a	CAAATGGGTCGCGGATCCATGGCCTCAAACGATTAT	TTCTTTAGATCGGTCCATTCCACGGTCCTGCTGTCC	BamHI
pET28a-His-Aurora-A-FUSNR46D	pET28a	GGACAGCAGGACCGTGGAATGGACCGATCTAAAGAA	TCGACGGAGCTCGAATTCCTAAGACTGTTTGCTAGC	BamHI
pET28a-His-Aurora-A-D274A	pET28a	GCTTTTGGGTGGTCAGTACAT	TGCAATTTTAAGAGCTCC	BamHI
pET28a-His-Aurora-A-T288A	pET28a	GCTCTCTGTGGCACCCTG	GGTCCTCCTGGAAGATGG
pET28a-His-Aurora-A-S342A	pET28a	CGGGTTGAATTCACATTC	TGCTATTCTTTTGTAGGTCTC
pET28a-His-Aurora-A-R195A	pET28a	GCTCTGTATGGTTATTTC	AAGAATATTAGGATGCCG
pET28a-His-Aurora-A-CD	pET28a	GATAAGGGTACCGAGCTC GGATCC GAATCAAAAAAGAGGCAG	CCACCACACTGGACTAGT GGATCC CTAAGACTGTTTGCTAGC	BamHI
GST-hBuGZ-N	PGEX-6p-1	CCCCTGGGATCCCCGGAATTC ATGGGTCGCAAGAAGAAG	CTCGAGTCGACCCGGGAATTC TCAGTAACGGCCACCTTG	EcoRI
pFastBacHTa-mcherry-Aurora-A	pFastBacHTa-mcherry	TCCGCGGCCGCTTTCGAA TCTAGA ATGGACCGATCTAAAGAA	TGCCTCGAGACTGCAGGC TCTAGA CTAAGACTGTTTGCTAGC	XbaI
pLV-AcGFP-Aurora-A	pLV-AcGFP-C1	GACGGTACCGCGGGCCCG GGATCC ATGGACCGATCTAAAGAA	CAGTTATCTAGATCCGGT GGATCC CTAAGACTGTTTGCTAGC	BamHI
pLV-AcGFP-Aurora-A-ΔIDR	pLV-AcGFP-C1	GACGGTACCGCGGGCCCG GGATCC GAATCAAAAAAGAGGCAG	CAGTTATCTAGATCCGGT GGATCC CTAAGACTGTTTGCTAGC	BamHI
pLV-AcGFP-Aurora-A-11A	pLV-AcGFP-C1	GACGGTACCGCGGGCCCG GGATCC ATGGACGCTTCTGCTGAA	CAGTTATCTAGATCCGGT GGATCC CTAAGACTGTTTGCTAGC	BamHI
pLV-AcGFP-Aurora-A-11D	pLV-AcGFP-C1	GACGGTACCGCGGGCCCG GGATCC ATGGACGACTCTGACGAA	CAGTTATCTAGATCCGGT GGATCC CTAAGACTGTTTGCTAGC	BamHI
pLV-AcGFP-Aurora-A-R46D	pLV-AcGFP-C1	GACGGTACCGCGGGCCCG GGATCC ATGGACCGATCTAAAGAA	CAGTTATCTAGATCCGGT GGATCC CTAAGACTGTTTGCTAGC	BamHI
pLV-AcGFP-Aurora-A-FUSN-11A	pLV-AcGFP-C1	GACGGTACCGCGGGCCCGGGATCCATGGCCTCAAACGATTAT	TTCAGCAGAAGCGTCCATTCCACGGTCCTGCTGTCC	BamHI
pLV-AcGFP-Aurora-A-FUSN-11A	pLV-AcGFP-C1	GGACAGCAGGACCGTGGAATGGACGCTTCTGCTGAA	CAGTTATCTAGATCCGGTCTAAGACTGTTTGCTAGC	BamHI
pLV-AcGFP-Aurora-A-FUSN-R46D	pLV-AcGFP-C1	GACGGTACCGCGGGCCCGGGATCCATGGCCTCAAACGATTAT	TTCTTTAGATCGGTCCATTCCACGGTCCTGCTGTCC	BamHI
pLV-AcGFP-Aurora-A-FUSN-R46D	pLV-AcGFP-C1	GGACAGCAGGACCGTGGAATGGACCGATCTAAAGAA	CAGTTATCTAGATCCGGTCTAAGACTGTTTGCTAGC	BamHI
EGFP-Aurora-A-D274A	PEGFP-C1	CAAGCTTCGAATTCTGCA GTCGAC ATGGACCGATCTAAAGAA	TCCCGGGCCCGCGGTACC GTCGAC CTAAGACTGTTTGCTAGC	SalI
EGFP-Aurora-A-T288A	PEGFP-C1	CAAGCTTCGAATTCTGCA GTCGAC ATGGACCGATCTAAAGAA	TCCCGGGCCCGCGGTACC GTCGAC CTAAGACTGTTTGCTAGC	SalI
EGFP-Aurora-A-S342A	PEGFP-C1	CAAGCTTCGAATTCTGCA GTCGAC ATGGACCGATCTAAAGAA	TCCCGGGCCCGCGGTACC GTCGAC CTAAGACTGTTTGCTAGC	SalI
EGFP-hBuGZ-N	PEGFP-C1	CAAGCTTCGAATTCTGCA GTCGAC ATGGGTCGCAAGAAGAAG	TCCCGGGCCCGCGGTACC GTCGAC TCAGTAACGGCCACCTTG	SalI
RFP-hBuGZ	pRFP-C1	GGCGCCTCCGGACTC AGATCT ATGGGTCGCAAGAAGAAG	CGGGCCCGCGGTACC GTCGAC TCAGTAACGGCCACCTTG	BglII/SalI
RFP-hBuGZ-ΔN	pRFP-C1	GGCGCCTCCGGACTC AGATCT AGACGACGACTTCTTGAA	CGGGCCCGCGGTACC GTCGAC TCAGTAACGGCCACCTTG	BglII/SalI
flag-Aurora-A	pcDNA3.1-flag	GATAAGGGTACCGAGCTC GGATCC ATGGACCGATCTAAAGAA	CCACCACACTGGACTAGT GGATCC CTAAGACTGTTTGCTAGC	BamHI
flag-Aurora-A-R195A	pcDNA3.1-flag	GCTCTGTATGGTTATTTC	AAGAATATTAGGATGCCG
flag-Aurora-A-2A	pcDNA3.1-flag	AATATTCTTGCTCTGTATGGTTATTTCCAT	AGGATGAGCAAGGTGGGACTGTATTTC
flag-Aurora-A-3A	pcDNA3.1-flag	GCTCTTAAAATTGCAGATTTT	TCCAGCTGATCCAAGAAG
flag-luciferase	pcDNA3.1-flag	Jiang et al., 2015b
pFast Bac-His-GFP-mBuGZ	pFastBacHTb	Jiang et al., 2015b
